# Supplementary material for: Lytic and Latent Genetic Diversity of the Epstein–Barr Virus Reveals Raji-Related Variants from Southeastern Brazil Associated with Recombination Markers
Source: Int J Mol Sci. 2024 May 3;25(9):5002. doi: 10.3390/ijms25095002 (PMC11084898; doi:10.3390/ijms25095002)
Supplement: Supplementary file 1 [file ijms-25-05002-s001.zip]

Archive with 1 entries (1 files):
- ijms-2967882-supplementary.pdf
